# Supplementary material for: Ternary aromatic and anti-aromatic clusters derived from the hypho species [Sn2Sb5]3−
Source: Nat Commun. 2021 Jul 22;12:4465. doi: 10.1038/s41467-021-24706-4 (PMC8298489; doi:10.1038/s41467-021-24706-4)
Supplement: Supplementary file 4 — Supplementary Data 1 [file 41467_2021_24706_MOESM4_ESM.xlsx]

## Sheet: Sheet1
Table 1. Cartesian coordinates of investigated clusters (structures were optimized at PBE0/def2-TZVP level of theory).
C2v-[Sn2Sb5]3-	51	1.42836	-1.45128	-1.2902
	51	-1.42836	1.45128	-1.2902
	51	1.42836	1.45128	-1.2902
	50	0	2.17963	1.14943
	51	0	0	2.90702
	51	-1.42836	-1.45128	-1.2902
	50	0	-2.17963	1.14943
[Mo2(CO)6Sn2Sb5]3-	51	0	0	2.47073
	50	2.19093	0	0.706587
	51	1.41651	1.46452	-1.76919
	50	-2.19093	0	0.706587
	51	1.41651	-1.46452	-1.76919
	51	-1.41651	1.46452	-1.76919
	51	-1.41651	-1.46452	-1.76919
	42	0	2.4123	0.66446
	42	0	-2.4123	0.66446
	8	2.12008	3.73129	2.49397
	8	0	5.17271	-0.73217
	8	-2.12008	-3.73129	2.49397
	8	-2.12008	3.73129	2.49397
	8	2.12008	-3.73129	2.49397
	8	0	-5.17271	-0.73217
	6	-1.33835	3.19446	1.80808
	6	0	4.10126	-0.254311
	6	1.33835	3.19446	1.80808
	6	0	-4.10126	-0.254311
	6	1.33835	-3.19446	1.80808
	6	-1.33835	-3.19446	1.80808
[Cr2(CO)6Sn2Sb5]3-	51	0	0	2.45031
	50	2.19756	0	0.748934
	51	1.40896	1.47171	-1.66664
	50	-2.19756	0	0.748934
	51	1.40896	-1.47171	-1.66664
	51	-1.40896	1.47171	-1.66664
	51	-1.40896	-1.47171	-1.66664
	24	0	2.30234	0.672054
	24	0	-2.30234	0.672054
	8	2.02569	3.55593	2.43241
	8	0	4.96865	-0.608372
	8	-2.02569	-3.55593	2.43241
	8	-2.02569	3.55593	2.43241
	8	2.02569	-3.55593	2.43241
	8	0	-4.96865	-0.608372
	6	-1.25438	3.00985	1.74042
	6	0	3.87994	-0.16632
	6	1.25438	3.00985	1.74042
	6	0	-3.87994	-0.16632
	6	1.25438	-3.00985	1.74042
	6	-1.25438	-3.00985	1.74042
[(CuSn2Sb5)2]4-	51	1.03083	3.48414	1.46254
	51	1.03083	3.48414	-1.46254
	51	-2.28586	0.574438	0
	51	-1.45402	4.93425	1.43876
	51	-1.45402	4.93425	-1.43876
	50	-1.45402	2.14347	2.23562
	50	-1.45402	2.14347	-2.23562
	29	0.309047	1.27047	0
	51	-1.03083	-3.48414	-1.46254
	51	-1.03083	-3.48414	1.46254
	51	2.28586	-0.574438	0
	51	1.45402	-4.93425	-1.43876
	51	1.45402	-4.93425	1.43876
	50	1.45402	-2.14347	-2.23562
	50	1.45402	-2.14347	2.23562
	29	-0.309047	-1.27047	0
[(AgSn2Sb5)2]4-	51	-1.35287	-5.22449	1.44226
	50	-1.35287	-2.44325	-2.24164
	47	-0.580855	1.3067	0
	51	-1.14454	3.82519	-1.46606
	51	1.35287	5.22449	1.44226
	51	1.35287	5.22449	-1.44226
	50	1.35287	2.44325	-2.24164
	50	1.35287	2.44325	2.24164
	51	2.32148	0.950036	0
	47	0.580855	-1.3067	0
	51	1.14454	-3.82519	1.46606
	51	1.14454	-3.82519	-1.46606
	51	-1.14454	3.82519	1.46606
	51	-2.32148	-0.950036	0
	51	-1.35287	-5.22449	-1.44226
	50	-1.35287	-2.44325	2.24164
CO	6	0	0	-0.641939
	8	0	0	0.481454
Table 2. Cartesian coordinates of points for NICS calculations.
[(CuSn2Sb5)2]4-	51	1.03083	3.48414	1.46254
	51	1.03083	3.48414	-1.46254
	51	-2.28586	0.574438	0
	51	-1.45402	4.93425	1.43876
	51	-1.45402	4.93425	-1.43876
	50	-1.45402	2.14347	2.23562
	50	-1.45402	2.14347	-2.23562
	29	0.309047	1.27047	0
	51	-1.03083	-3.48414	-1.46254
	51	-1.03083	-3.48414	1.46254
	51	2.28586	-0.574438	0
	51	1.45402	-4.93425	-1.43876
	51	1.45402	-4.93425	1.43876
	50	1.45402	-2.14347	-2.23562
	50	1.45402	-2.14347	2.23562
	29	-0.309047	-1.27047	0
	point 1	-1.524	0.383	0
	point 2	-0.762	0.191	0
	point 3	0	0	0
	point 4	0.762	-0.191	0
	point 5	1.524	-0.383	0
[(AgSn2Sb5)2]4-	51	-1.35287	-5.22449	1.44226
	50	-1.35287	-2.44325	-2.24164
	47	-0.580855	1.3067	0
	51	-1.14454	3.82519	-1.46606
	51	1.35287	5.22449	1.44226
	51	1.35287	5.22449	-1.44226
	50	1.35287	2.44325	-2.24164
	50	1.35287	2.44325	2.24164
	51	2.32148	0.950036	0
	47	0.580855	-1.3067	0
	51	1.14454	-3.82519	1.46606
	51	1.14454	-3.82519	-1.46606
	51	-1.14454	3.82519	1.46606
	51	-2.32148	-0.950036	0
	51	-1.35287	-5.22449	-1.44226
	50	-1.35287	-2.44325	2.24164
	point 1	-1.548	-0.633	0
	point 2	-0.774	-0.317	0
	point 3	0	0	0
	point 4	0.774	0.317	0
	point 5	1.548	0.633	0
Table 3. Cartesian coordinates of investigated clusters with different initially used [Sn2Sb5] units (structures were optimized at PBE0/def2-TZVP level of theory).
[Mo2(CO)6Sn2Sb5]3- isomer 1	51	0	0	2.33411
	51	2.12632	-0.719102	0.646674
	51	1.87379	1.36038	-1.3173
	51	-2.12632	0.719102	0.646674
	50	0.904679	-1.45265	-2.0154
	50	-0.904679	1.45265	-2.0154
	51	-1.87379	-1.36038	-1.3173
	42	0	2.6302	0.633008
	42	0	-2.6302	0.633008
	8	2.47529	3.80812	2.09038
	8	-0.218264	5.28026	-0.941638
	8	-2.47529	-3.80812	2.09038
	8	-1.71838	4.2173	2.66136
	8	1.71838	-4.2173	2.66136
	8	0.218264	-5.28026	-0.941638
	6	-1.09018	3.5681	1.91387
	6	-0.127093	4.25068	-0.383916
	6	1.56318	3.33837	1.53424
	6	0.127093	-4.25068	-0.383916
	6	1.09018	-3.5681	1.91387
	6	-1.56318	-3.33837	1.53424
[Mo2(CO)6Sn2Sb5]3-isomer 2	51	0.234107	2.23159	0.713597
	50	0.350372	1.18216	-1.92654
	51	-1.41426	-1.18042	-1.99402
	51	-0.713079	0.133745	2.3011
	51	1.39764	-1.65416	-1.31508
	50	-1.61065	-2.13775	0.696842
	51	1.33656	-1.75623	1.51322
	42	-2.40343	0.77649	-0.010993
	42	2.63606	0.547744	-0.026643
	8	-3.56528	2.6004	-2.2328
	8	-5.17582	-0.587337	-0.003228
	8	3.92929	1.67132	2.564
	8	-3.8117	2.71713	1.94962
	8	4.05029	2.77842	-1.64087
	8	5.31723	-0.915238	-0.539891
	6	-3.23376	1.99174	1.23532
	6	-4.10123	-0.113989	-0.009772
	6	-3.09066	1.91125	-1.41825
	6	4.27556	-0.410501	-0.344151
	6	3.47174	1.95138	-1.04217
	6	3.41208	1.26066	1.6009
[Cr2(CO)6Sn2Sb5]3- isomer 1	51	0	0	2.33902
	51	2.09943	-0.790232	0.680419
	51	1.853	1.36621	-1.20016
	51	-2.09943	0.790232	0.680419
	50	0.885717	-1.45297	-1.95481
	50	-0.885717	1.45297	-1.95481
	51	-1.853	-1.36621	-1.20016
	24	0	2.5088	0.64105
	24	0	-2.5088	0.64105
	8	2.38624	3.5226	2.09278
	8	-0.109119	5.07151	-0.837671
	8	-2.38624	-3.5226	2.09278
	8	-1.57956	4.06244	2.60566
	8	1.57956	-4.06244	2.60566
	8	0.109119	-5.07151	-0.837671
	6	-0.988744	3.39103	1.84482
	6	-0.065338	4.02639	-0.302492
	6	1.47439	3.08038	1.51286
	6	0.065338	-4.02639	-0.302492
	6	0.988744	-3.39103	1.84482
	6	-1.47439	-3.08038	1.51286
[Cr2(CO)6Sn2Sb5]3- isomer 2	51	0.277539	2.10545	0.984718
	50	0.452551	1.47715	-1.74246
	51	-1.42006	-0.747104	-2.10057
	51	-0.794819	-0.120049	2.27052
	51	1.39379	-1.39417	-1.48084
	50	-1.59657	-2.1388	0.367866
	51	1.33417	-1.82381	1.30068
	24	-2.29424	0.790669	0.092739
	24	2.52819	0.517982	0.04757
	8	-3.31193	2.86649	-1.76666
	8	-4.98111	-0.425426	-0.121563
	8	3.70649	1.2133	2.68525
	8	-3.64555	2.42242	2.16176
	8	3.96229	2.82441	-1.14062
	8	5.0949	-0.834143	-0.550498
	6	-3.05399	1.77622	1.38213
	6	-3.88883	0.001554	-0.044235
	6	-2.86019	2.04903	-1.06472
	6	4.04482	-0.354658	-0.327916
	6	3.34004	1.93378	-0.694013
	6	3.19549	0.944387	1.66891
[(CuSn2Sb5)2]4- isomer 1	50	-0.004948	3.97077	1.13472
	51	-0.090664	3.46319	-1.77877
	51	-2.34201	-0.047197	0.132257
	51	-2.91659	4.22543	1.65976
	50	-2.86839	4.41557	-1.23371
	51	-1.60513	1.76152	2.19045
	51	-2.35413	1.73158	-2.06763
	29	0.004948	1.33284	-0.068613
	51	0.090664	-3.46319	-1.77877
	50	0.004948	-3.97077	1.13472
	51	2.34201	0.047197	0.132257
	50	2.86839	-4.41557	-1.23371
	51	2.91659	-4.22543	1.65976
	51	2.35413	-1.73158	-2.06763
	51	1.60513	-1.76152	2.19045
	29	-0.004948	-1.33284	-0.068613
[(CuSn2Sb5)2]4- isomer 2	50	1.84543	3.29415	1.40442
	51	1.63573	3.2541	-1.55366
	51	-2.12676	0.990358	0.012377
	51	-0.578559	5.03587	1.56651
	51	-0.556671	5.10366	-1.28705
	51	-0.775101	2.26057	2.14433
	50	-1.09821	2.42492	-2.24205
	29	0.578559	1.20041	-0.107829
	51	-1.63573	-3.2541	-1.55366
	50	-1.84543	-3.29415	1.40442
	51	2.12676	-0.990358	0.012377
	51	0.556671	-5.10366	-1.28705
	51	0.578559	-5.03587	1.56651
	50	1.09821	-2.42492	-2.24205
	51	0.775101	-2.26057	2.14433
	29	-0.578559	-1.20041	-0.107829
[(AgSn2Sb5)2]4- isomer 1	50	-0.964409	4.15675	1.03726
	51	-0.964409	3.51035	-1.87861
	51	-2.54083	-0.258582	0.189698
	51	-3.81267	3.76568	1.72626
	50	-3.82841	3.98388	-1.16658
	51	-1.98269	1.65185	2.20942
	51	-2.9175	1.42942	-2.05425
	47	0.006866	1.44511	-0.071332
	51	0.964409	-3.51035	-1.87861
	50	0.964409	-4.15675	1.03726
	51	2.54083	0.258582	0.189698
	50	3.82841	-3.98388	-1.16658
	51	3.81267	-3.76568	1.72626
	51	2.9175	-1.42942	-2.05425
	51	1.98269	-1.65185	2.20942
	47	-0.006866	-1.44511	-0.071332
[(AgSn2Sb5)2]4- isomer 2	50	1.79862	3.6315	1.48507
	51	1.71199	3.6181	-1.49603
	51	-2.15779	1.28577	-0.045499
	51	-0.687968	5.24626	1.59815
	51	-0.563446	5.34854	-1.25749
	51	-0.807266	2.46521	2.14204
	50	-1.00781	2.68643	-2.27417
	47	0.807266	1.19981	-0.181794
	51	-1.71199	-3.6181	-1.49603
	50	-1.79862	-3.6315	1.48507
	51	2.15779	-1.28577	-0.045499
	51	0.563446	-5.34854	-1.25749
	51	0.687968	-5.24626	1.59815
	50	1.00781	-2.68643	-2.27417
	51	0.807266	-2.46521	2.14204
	47	-0.807266	-1.19981	-0.181794
Table 4. Cartesian coordinates, energy [a.u.], and zero-point energy correction [a.u.] of the lowest isomers of K3[Sn2Sb5] clusters as found by CK algorithm calculated at different levels of theory.
C1-K3[Sn2Sb5]	Method: PBE0/def2-TZVP; Energy = -3429.64536436 ; ZPE = 0.006120;
	50	1.30392	0.800153	-1.76762
	50	1.30427	-0.807071	1.76672
	51	-1.11888	2.01076	-0.857473
	51	1.10597	-2.0142	-0.932698
	51	-1.12447	-2.00796	0.858541
	51	-2.88101	0.004396	0.001669
	51	1.11403	2.00924	0.931441
	19	4.13382	0.003526	-0.001217
	19	-1.60398	-1.14722	-2.89348
	19	-1.59763	1.15589	2.89308
C1- K3[Sn2Sb5]	Method: PBE0/def2-TZVP; Energy = -3429.64475564; ZPE = 0.006148;
	50	1.42619	-1.26776	1.56175
	50	-1.31805	2.22527	-0.21648
	51	1.2025	-1.59847	-1.37016
	51	1.08024	1.27309	-1.57663
	51	-1.0128	-2.18909	0.337676
	51	-2.88195	-0.127205	0.064589
	51	1.1683	1.68053	1.25339
	19	4.08935	0.310637	-0.141496
	19	-1.68173	-0.514996	-3.03452
	19	-1.50114	0.264517	3.1015
C2v- K3[Sn2Sb5]	Method: PBE0/def2-TZVP; Energy = -3429.64317122; ZPE = 0.006130;
	50	1.19939	-2.26586	0.00024
	50	1.19885	2.26636	-0.000266
	51	-1.227	-1.45867	-1.42617
	51	-1.22667	-1.45755	1.42677
	51	-1.22739	1.45923	1.42634
	51	2.89091	0.000517	-0.000165
	51	-1.22723	1.45799	-1.42651
	19	-4.10965	-0.00232	-0.000388
	19	1.60695	-0.002021	3.08038
	19	1.60664	-0.001032	-3.08064
Cs- K3[Sn2Sb5]	Method: PBE0/def2-TZVP; Energy = -3429.63248542; ZPE = 0.006150;
	50	1.36644	1.51286	1.42039
	50	1.36648	-1.51988	1.41544
	51	-1.12111	2.17248	0.147668
	51	1.05308	-1.43676	-1.54109
	51	1.05266	1.4429	-1.5371
	51	-1.12178	-2.17246	0.139515
	51	-2.88577	0.000439	0.07868
	19	4.06553	0.002149	-0.23755
	19	-1.73693	0.004256	-3.08301
	19	-1.40633	-0.00562	3.13828
C1-K3[Sn2Sb5]	Method: PBE0/def2-TZVP; Energy = -3429.62699470; ZPE = 0.006011;
	50	0.725842	-0.803671	1.77827
	50	-2.45024	-0.848912	-0.983286
	51	-1.42047	1.81414	-1.16033
	51	2.6674	0.959638	0.635875
	51	0.313158	-1.97194	-0.929536
	51	1.15893	0.624125	-1.73642
	51	-1.82722	0.74115	1.43603
	19	-1.95345	-2.7928	1.88018
	19	3.67557	-2.01502	-0.653363
	19	0.42199	3.33972	1.39027
C1-K3[Sn2Sb5]	Method: PBE0/def2-TZVP; Energy = -3429.62149789; ZPE = 0.005887;
	50	-0.704047	-0.851315	-1.78183
	50	1.50091	-2.37018	-0.658016
	51	2.02502	0.403276	-1.27253
	51	1.53554	2.11399	0.928137
	51	-0.481862	-1.80688	1.26101
	51	-0.933996	1.02551	1.70237
	51	-2.47876	1.11302	-0.658359
	19	2.69998	-0.653265	2.3456
	19	-3.82711	-1.70249	0.669259
	19	-0.073199	3.18627	-1.85696
C1-K3[Sn2Sb5]	Method: PBE0/def2-TZVP; Energy = -3429.61643063; ZPE = 0.006007;
	50	1.7955	-0.211709	1.69669
	50	-0.24074	1.49272	-1.34642
	51	-0.878648	1.09769	1.54802
	51	2.54206	0.606695	-1.04888
	51	1.52163	-1.97871	-0.577506
	51	-2.75403	-0.784521	0.526684
	51	-1.06057	-1.24734	-1.68646
	19	1.65169	3.28253	1.06849
	19	-3.4787	2.25936	-0.823135
	19	-0.574587	-2.7227	2.15631
C1-K3[Sn2Sb5]	Method: BP86/def2-TZVP; Energy = -3431.12586366; ZPE = 0.005714;
	50	1.31494	-0.883873	1.77896
	50	1.31466	0.885974	-1.77817
	51	-1.1425	-2.07312	0.790447
	51	1.1377	2.00188	1.00807
	51	-1.1446	2.07204	-0.790529
	51	-2.92268	-0.001721	-0.000654
	51	1.14012	-2.00028	-1.00753
	19	4.14684	-0.000799	-0.000673
	19	-1.59973	1.06467	2.93386
	19	-1.59712	-1.06619	-2.93475
C1-K3[Sn2Sb5]	Method: BP86/def2-TZVP; Energy = -3431.12573871; ZPE = 0.005739;
	50	-1.43928	-1.29527	-1.58379
	50	1.32727	2.26032	0.213134
	51	-1.21453	-1.62665	1.39105
	51	-1.10185	1.29293	1.59855
	51	1.04327	-2.21943	-0.340683
	51	2.92519	-0.120195	-0.064366
	51	-1.19992	1.70654	-1.27052
	19	-4.11524	0.286818	0.143962
	19	1.69276	-0.509134	3.04253
	19	1.50353	0.277808	-3.10666
C2v- K3[Sn2Sb5]	Method: BP86/def2-TZVP; Energy = -3431.12465127; ZPE = 0.005722;
	50	-1.21805	-2.29211	-0.00015
	50	-1.21799	2.29223	0.000188
	51	1.24757	-1.4864	1.44518
	51	1.24755	-1.48614	-1.44543
	51	1.24754	1.48648	-1.44523
	51	-2.94131	7.1e-05	5.2e-05
	51	1.24761	1.48622	1.44539
	19	4.1371	-0.000289	-5.2e-05
	19	-1.61323	-0.00024	-3.08418
	19	-1.61312	-0.000429	3.08424
Cs- K3[Sn2Sb5]	Method: BP86/def2-TZVP; Energy = -3431.11416726; ZPE = 0.005730;
	50	1.38751	-1.54276	-1.43907
	50	1.38738	1.54466	-1.43795
	51	-1.1398	-2.20789	-0.150762
	51	1.06819	1.4618	1.56356
	51	1.06791	-1.4635	1.56269
	51	-1.14001	2.20786	-0.148524
	51	-2.924	-0.000154	-0.077278
	19	4.08372	-0.000524	0.244247
	19	-1.7461	-0.000794	3.09402
	19	-1.4056	0.001388	-3.14791
C1-K3[Sn2Sb5]	Method: BP86/def2-TZVP; Energy = -3431.10764271; ZPE = 0.005597;
	50	0.758366	-0.802809	1.8134
	50	-2.47722	-0.882186	-0.991228
	51	-1.46827	1.82628	-1.17616
	51	2.7029	1.00091	0.633131
	51	0.335773	-2.01299	-0.932055
	51	1.17522	0.625257	-1.76547
	51	-1.8698	0.748624	1.45601
	19	-1.95052	-2.80075	1.90349
	19	3.72114	-1.99546	-0.653845
	19	0.40176	3.35716	1.37679
C1-K3[Sn2Sb5]	Method: BP86/def2-TZVP; Energy = -3431.10526541; ZPE = 0.005488;
	50	-0.732029	-0.91669	-1.81263
	50	1.47926	-2.43692	-0.579626
	51	2.09602	0.329657	-1.2765
	51	1.60419	2.13378	0.894241
	51	-0.560658	-1.79109	1.29367
	51	-0.931439	1.11568	1.70787
	51	-2.47185	1.16246	-0.701763
	19	2.65852	-0.657639	2.39872
	19	-3.92177	-1.58549	0.691361
	19	0.004777	3.14869	-1.94168
C1-K3[Sn2Sb5]	Method: BP86/def2-TZVP; Energy = -3431.09752142; ZPE = 0.005575;
	50	1.839	-0.204189	1.71452
	50	-0.265244	1.5069	-1.37464
	51	-0.885645	1.14026	1.58131
	51	2.5728	0.612003	-1.08499
	51	1.5545	-2.0044	-0.581847
	51	-2.78879	-0.782636	0.570055
	51	-1.0985	-1.28345	-1.68541
	19	1.69331	3.29445	1.04904
	19	-3.54212	2.21743	-0.892043
	19	-0.559618	-2.71751	2.17195
C1-K3[Sn2Sb5]	Method: B3LYP/def2-TZVP; Energy = -3430.65060644; ZPE = 0.005747;
	50	1.31499	-0.865588	1.802
	50	1.31443	0.868328	-1.80091
	51	-1.13365	-2.06569	0.824778
	51	1.13753	2.01398	0.984368
	51	-1.13659	2.06427	-0.824802
	51	-2.9183	-0.002346	-0.000769
	51	1.14067	-2.0119	-0.983742
	19	4.15882	-0.00077	-0.001156
	19	-1.63491	1.15004	2.92255
	19	-1.63149	-1.15198	-2.92382
C1-K3[Sn2Sb5]	Method: B3LYP/def2-TZVP; Energy = -3430.65069936; ZPE = 0.005773;
	50	-1.43188	-1.30326	-1.59297
	50	1.31631	2.27162	0.226268
	51	-1.20542	-1.63658	1.38861
	51	-1.11464	1.28223	1.60535
	51	1.04965	-2.21932	-0.347517
	51	2.92751	-0.105563	-0.066245
	51	-1.21158	1.70202	-1.26976
	19	-4.13312	0.28923	0.143481
	19	1.71415	-0.524461	3.05679
	19	1.52723	0.30995	-3.12115
C2v- K3[Sn2Sb5]	Method: B3LYP/def2-TZVP; Energy = -3430.64944734; ZPE = 0.005754;
	50	-1.22151	-2.30247	0.00025
	50	-1.22134	2.30279	-0.000256
	51	1.25147	-1.48196	1.4488
	51	1.25152	-1.48201	-1.44847
	51	1.25159	1.48228	-1.44887
	51	-2.94123	0.000184	4e-05
	51	1.25161	1.48234	1.4484
	19	4.15347	-0.001136	0.000204
	19	-1.63389	-0.001886	-3.10292
	19	-1.63383	-2.7e-05	3.103
Cs- K3[Sn2Sb5]	Method: B3LYP/def2-TZVP; Energy = -3430.63806692; ZPE = 0.005773;
	50	1.38547	-1.54672	-1.44691
	50	1.38527	1.54844	-1.446
	51	-1.13502	-2.21343	-0.144897
	51	1.07058	1.46334	1.5656
	51	1.07041	-1.46465	1.56497
	51	-1.13539	2.21329	-0.143044
	51	-2.9224	-0.000263	-0.077467
	19	4.09947	-0.000494	0.240869
	19	-1.75925	-0.000554	3.11203
	19	-1.43994	0.001096	-3.16228
C1-K3[Sn2Sb5]	Method: B3LYP/def2-TZVP; Energy = -3430.63298949; ZPE = 0.005661;
	50	0.731024	-0.833864	1.81788
	50	-2.48475	-0.861937	-1.01969
	51	-1.43895	1.83567	-1.17999
	51	2.70594	0.961275	0.670754
	51	0.331751	-1.9926	-0.952381
	51	1.19872	0.647845	-1.7566
	51	-1.87562	0.750959	1.44873
	19	-2.0176	-2.79462	1.91178
	19	3.73277	-2.01472	-0.682399
	19	0.425477	3.35828	1.41977
C1-K3[Sn2Sb5]	Method: B3LYP/def2-TZVP; Energy = -3430.63051545; ZPE = 0.005541;
	50	-0.710882	-0.882149	-1.84866
	50	1.56262	-2.36969	-0.645531
	51	2.06794	0.429139	-1.29403
	51	1.52874	2.15666	0.941452
	51	-0.471774	-1.85782	1.27413
	51	-0.966014	1.02317	1.72694
	51	-2.52369	1.09855	-0.676441
	19	2.71774	-0.608838	2.40704
	19	-3.85952	-1.72289	0.709713
	19	-0.120451	3.24	-1.84651
C1-K3[Sn2Sb5]	Method: B3LYP/def2-TZVP; Energy = -3430.62236953; ZPE = 0.005641;
	50	1.82809	-0.272117	1.71318
	50	-0.231651	1.54599	-1.36901
	51	-0.857559	1.14055	1.58401
	51	2.58332	0.597995	-1.0693
	51	1.51181	-2.01231	-0.633657
	51	-2.79551	-0.756248	0.584909
	51	-1.12695	-1.23268	-1.699
	19	1.76855	3.26064	1.14439
	19	-3.52679	2.2585	-0.870282
	19	-0.604522	-2.7979	2.12994
C1-K3[Sn2Sb5]	Method: M06/def2-TZVP; Energy = -3430.55781676; ZPE = 0.005808;
	50	1.31964	-0.883529	1.77087
	50	1.31932	0.885998	-1.77005
	51	-1.13716	-2.07644	0.78992
	51	1.12983	2.00522	1.01438
	51	-1.13966	2.07519	-0.790048
	51	-2.9215	-0.001963	-0.000656
	51	1.13265	-2.00329	-1.01387
	19	4.16496	-0.001033	-0.000609
	19	-1.61593	1.0438	2.93611
	19	-1.61327	-1.04582	-2.93694
C1-K3[Sn2Sb5]	Method: M06/def2-TZVP; Energy = -3430.55759852; ZPE = 0.005808;
	50	-1.4467	-1.31808	-1.56978
	50	1.32648	2.26715	0.18492
	51	-1.20965	-1.61004	1.40868
	51	-1.09723	1.30476	1.58601
	51	1.0346	-2.22652	-0.315571
	51	2.92945	-0.124759	-0.07136
	51	-1.20198	1.68406	-1.28862
	19	-4.13172	0.317859	0.160778
	19	1.7205	-0.453472	3.04413
	19	1.50575	0.248444	-3.1014
C2v- K3[Sn2Sb5]	Method: M06/def2-TZVP; Energy = -3430.55613616; ZPE = 0.005862;
	50	-1.21419	-2.3021	-0.000158
	50	-1.21415	2.30221	0.000194
	51	1.24757	-1.47837	1.44657
	51	1.24754	-1.4781	-1.44683
	51	1.24753	1.47848	-1.44662
	51	-2.94453	5.5e-05	5.3e-05
	51	1.2476	1.4782	1.44678
	19	4.15734	-0.000316	-5.1e-05
	19	-1.6291	-0.000249	-3.07508
	19	-1.62899	-0.000419	3.07515
Cs- K3[Sn2Sb5]	Method: M06/def2-TZVP; Energy = -3430.54660653; ZPE = 0.005817;
	50	1.39826	-1.54787	-1.43636
	50	1.39818	1.5489	-1.43583
	51	-1.13655	-2.20917	-0.152139
	51	1.05842	1.45983	1.56305
	51	1.05827	-1.46073	1.56267
	51	-1.1367	2.20911	-0.150993
	51	-2.92573	-0.000112	-0.094852
	19	4.09826	-0.000291	0.289139
	19	-1.79247	-0.000216	3.08905
	19	-1.39132	0.000658	-3.14162
C1-K3[Sn2Sb5]	Method: M06/def2-TZVP; Energy = -3430.54141710; ZPE = 0.005668;
	50	0.759085	-0.839472	1.79424
	50	-2.50207	-0.838262	-1.00156
	51	-1.44023	1.86321	-1.13363
	51	2.71808	0.959393	0.609848
	51	0.302818	-1.98169	-0.960043
	51	1.15453	0.649112	-1.77699
	51	-1.83841	0.729247	1.4779
	19	-1.99189	-2.81472	1.87252
	19	3.70381	-2.05289	-0.645059
	19	0.467715	3.3257	1.47226
C1-K3[Sn2Sb5]	Method: M06/def2-TZVP; Energy = -3430.53747750; ZPE = 0.005554;
	50	-0.81322	-0.926549	-1.80605
	50	1.21166	-2.62575	-0.38492
	51	2.06421	0.017793	-1.34204
	51	1.85384	2.00901	0.714995
	51	-0.76034	-1.56448	1.36231
	51	-0.730177	1.33392	1.71282
	51	-2.35096	1.32854	-0.641661
	19	2.62986	-0.753717	2.41361
	19	-4.12012	-1.30302	0.611842
	19	0.236195	3.01734	-2.10857
C1-K3[Sn2Sb5]	Method: M06/def2-TZVP; Energy = -3430.53252787; ZPE = 0.005681;
	50	1.83328	-0.238101	1.71312
	50	-0.253174	1.53971	-1.34905
	51	-0.871961	1.11589	1.58424
	51	2.57061	0.611404	-1.07552
	51	1.52761	-2.00804	-0.607932
	51	-2.78425	-0.785613	0.555097
	51	-1.08867	-1.24317	-1.71044
	19	1.72807	3.28481	1.08469
	19	-3.56846	2.23559	-0.838831
	19	-0.582028	-2.74645	2.16358
C1-K3[Sn2Sb5]	Method: M06-2X/def2-TZVP; Energy = -3429.50368625; ZPE = 0.006263;
	50	1.32183	-0.674515	1.79019
	50	1.32157	0.676735	-1.78952
	51	-1.11407	-1.94396	1.00093
	51	1.09789	2.10313	0.819318
	51	-1.11633	1.94273	-1.00092
	51	-2.89302	-0.001946	-0.00047
	51	1.10052	-2.10146	-0.818965
	19	4.12791	-0.000569	-0.000501
	19	-1.61789	1.3642	2.76986
	19	-1.61499	-1.36544	-2.77084
C1-K3[Sn2Sb5]	Method: M06-2X/def2-TZVP; Energy = -3429.50353480; ZPE 0.006301;
	50	-1.44237	-1.19682	-1.60824
	50	1.34469	2.22603	0.310589
	51	-1.2219	-1.65538	1.32002
	51	-1.08255	1.20542	1.61522
	51	0.999277	-2.17726	-0.41898
	51	2.8953	-0.135889	-0.061493
	51	-1.15387	1.74348	-1.20933
	19	-4.05109	0.360274	0.151516
	19	1.63702	-0.682065	2.98709
	19	1.50012	0.350275	-3.06675
C2v- K3[Sn2Sb5]	Method: M06-2X/def2-TZVP; Energy = -3429.50209534; ZPE = 0.006318;
	50	-1.2191	-2.28432	-0.000145
	50	-1.21904	2.28444	0.000183
	51	1.23486	-1.45286	1.43331
	51	1.23483	-1.45259	-1.43353
	51	1.23484	1.4529	-1.43336
	51	-2.89838	7.6e-05	5.2e-05
	51	1.2349	1.45263	1.43349
	19	4.06194	-0.000182	-6.1e-05
	19	-1.56225	-0.000188	-3.06676
	19	-1.56215	-0.000385	3.06682
Cs- K3[Sn2Sb5]	Method: M06-2X/def2-TZVP; Energy = -3429.48800434; ZPE = 0.006329;
	50	1.36207	-1.5196	-1.4483
	50	1.36202	1.52219	-1.44646
	51	-1.12043	-2.17046	-0.139978
	51	1.06958	1.44242	1.53366
	51	1.06921	-1.44501	1.53215
	51	-1.12053	2.17054	-0.136629
	51	-2.8994	-7.9e-05	-0.039399
	19	4.02927	-0.000549	0.25048
	19	-1.66683	-0.001611	3.07722
	19	-1.47425	0.002278	-3.09097
C1-K3[Sn2Sb5]	Method: M06-2X/def2-TZVP; Energy = -3429.48702697; ZPE = 0.006217;
	50	0.720735	-0.698801	1.83892
	50	-2.41826	-0.895672	-0.973287
	51	-1.4083	1.76769	-1.25944
	51	2.6614	1.01815	0.623839
	51	0.333807	-2.08032	-0.802206
	51	1.14312	0.504424	-1.72494
	51	-1.86038	0.811884	1.39482
	19	-1.92421	-2.70104	1.96165
	19	3.68064	-1.92059	-0.707612
	19	0.376438	3.3906	1.21345
C1-K3[Sn2Sb5]	Method: M06-2X/def2-TZVP; Energy = -3429.48121685; ZPE = 0.006092;
	50	-0.521898	-0.783226	-1.77764
	50	1.98284	-1.94658	-0.924303
	51	1.9105	0.957821	-1.1662
	51	0.998232	2.28929	1.18331
	51	0.017196	-2.04276	1.16671
	51	-1.17684	0.57016	1.65153
	51	-2.72163	0.661413	-0.740073
	19	2.76647	-0.266914	2.30699
	19	-3.31706	-2.32563	0.757616
	19	-0.683493	3.23771	-1.57842
C1-K3[Sn2Sb5]	Method: M06-2X/def2-TZVP; Energy = -3429.47321654; ZPE = 0.006173;
	50	1.74901	0.052293	1.75414
	50	-0.229346	1.27128	-1.50952
	51	-0.977921	1.23354	1.42799
	51	2.58064	0.53776	-1.04855
	51	1.58582	-2.00558	-0.293213
	51	-2.77777	-0.780925	0.451467
	51	-0.956505	-1.50359	-1.59097
	19	1.50186	3.40551	0.686296
	19	-3.40105	2.27842	-0.895345
	19	-0.635052	-2.40603	2.3925
